# Supplementary material for: Diaquabis­[3-(hydroxy­imino­)butanoato]nickel(II): a triclinic polymorph
Source: Acta Crystallogr Sect E Struct Rep Online. 2010 Feb 20;66(Pt 3):m316–7. doi: 10.1107/S1600536810006306 (PMC2983669; doi:10.1107/S1600536810006306)
Supplement: Supplementary file 1 [file e-66-0m316-sup1.cif]

##############################################################################
###                                                                        ###
###        Electronic paper (Acta Crystallographica Section E)             ###
###                                                                        ###
##############################################################################
#                                                                            #
# This CIF contains the data in a paper accepted for publication in Acta     #
# Crystallographica Section E. It conforms to the requirements of Notes      #
# for Authors for Section E, and has been peer reviewed under the auspices   #
# of the IUCr Commission on Journals.                                        #
#                                                                            #
# Full details of the Crystallographic Information File format               #
# are given in the paper "The Crystallographic Information File (CIF):       #
# a New Standard Archive File for Crystallography" by S. R. Hall, F. H.      #
# Allen and I. D. Brown [Acta Cryst. (1991), A47, 655-685].                  #
#                                                                            #
# The current version of the core CIF dictionary is obtainable from          #
# ftp://ftp.iucr.org/pub/cif_core.dic. The current version number is 2.4.    #
#                                                                            #
# Software is freely available for graphical display of the structure(s) in  #
# this CIF.  For information consult the CIF home page http://www.iucr.org/  #
# cif/home.html                                                              #
#                                                                            #
# This file may be used for bona fide research purposes within the           #
# scientific community so long as proper attribution is given to the journal # 
# article from which it was obtained.                                        #
#                                                                            #
##############################################################################
                                             
data_global
_audit_creation_method     SHELXL97
_journal_data_validation_number     ?
_journal_date_recd_electronic     2010-02-10
_journal_date_accepted     2010-02-17
_journal_name_full     'Acta Crystallographica, Section E'
_journal_year     2010
_journal_volume     66
_journal_issue      3
_journal_page_first     m316
_journal_page_last     m317
_journal_paper_category     QM
_journal_coeditor_code     HY2284
_publ_contact_author_name     'Turganbay S. Iskenderov'
_publ_contact_author_address
;
Department of Chemistry
Karakalpakian University
Universitet Keshesi 1
742012 Nukus, Uzbekistan
;
_publ_contact_author_email     turgiskend@freemail.ru
_publ_contact_author_fax      380442393393
_publ_contact_author_phone      380442393393
_publ_section_title
;
Diaquabis[3-(hydroxyimino)butanoato]nickel(II): a triclinic polymorph
;
loop_
    _publ_author_name
    _publ_author_address
    'Valentina A. Kalibabchuk'
;
Department of General Chemistry
O.O. Bohomolets National Medical University
Shevchenko Blvd 13, 01601 Kiev
Ukraine
;
    'Nikolay M. Dudarenko'
;
Department of Chemistry
Kiev National Taras Shevchenko University
Volodymyrska Street 64
01601 Kiev
Ukraine
;
    'Turganbay S. Iskenderov'
;
Department of Chemistry
Karakalpakian University
Universitet Keshesi 1
742012 Nukus, Uzbekistan
;
    'Maria L. Malysheva'
;
Department of Chemistry
Kiev National Taras Shevchenko University
Volodymyrska Street 64
01601 Kiev
Ukraine
;
    'El\.zbieta Gumienna-Kontecka'
;
Faculty of Chemistry
University of Wroc\/law
14 F. Joliot-Curie Street
50-383 Wroc\/law, Poland
;
data_I
_audit_creation_method     SHELXL-97
_chemical_name_systematic
;
Diaquabis[3-(hydroxyimino)butanoato]nickel(II)
;
_chemical_name_common     ?
_chemical_formula_moiety     'C8 H16 N2 Ni O8'
_chemical_formula_sum     'C8 H16 N2 Ni O8'
_chemical_formula_iupac     '[Ni (C4 H6 N O3)2 (H2 O)2]'
_chemical_formula_weight     326.92
_chemical_melting_point     ?
_symmetry_cell_setting     Triclinic
_symmetry_space_group_name_H-M     'P -1'
_symmetry_space_group_name_Hall     '-P 1'
loop_
    _symmetry_equiv_pos_as_xyz
    'x, y, z'
    '-x, -y, -z'
_cell_length_a     5.5621(14)
_cell_length_b     7.340(2)
_cell_length_c     8.2979(15)
_cell_angle_alpha     90.71(2)
_cell_angle_beta     92.290(18)
_cell_angle_gamma     112.18(2)
_cell_volume     313.31(14)
_cell_formula_units_Z     1
_cell_measurement_reflns_used     1225
_cell_measurement_theta_min     3.90
_cell_measurement_theta_max     36.00
_cell_measurement_temperature     120(2)
_exptl_crystal_description     'block'
_exptl_crystal_colour     'dark pink'
_exptl_crystal_size_max     0.22
_exptl_crystal_size_mid     0.14
_exptl_crystal_size_min     0.10
_exptl_crystal_density_diffrn     1.733
_exptl_crystal_density_meas     ?
_exptl_crystal_density_method     'not measured'
_exptl_crystal_F_000     170
_exptl_absorpt_coefficient_mu     1.587
_exptl_absorpt_correction_type     'multi-scan'
_exptl_absorpt_process_details     '(SADABS; Sheldrick, 1996)'
_exptl_absorpt_correction_T_min     0.7636
_exptl_absorpt_correction_T_max     0.8562
_diffrn_ambient_temperature     120(2)
_diffrn_radiation_type     MoK\a
_diffrn_radiation_wavelength     0.71073
_diffrn_radiation_source     'fine-focus sealed tube'
_diffrn_radiation_monochromator     'horizontally mounted graphite crystal'
_diffrn_measurement_device_type     'Nonius KappaCCD'
_diffrn_measurement_device     '95mm CCD camera on \k-goniostat'
_diffrn_measurement_method     '\f and \w scans with \k offset'
_diffrn_detector_area_resol_mean     9
_diffrn_reflns_number     2755
_diffrn_reflns_av_R_equivalents     0.0626
_diffrn_reflns_av_sigmaI/netI     0.0688
_diffrn_reflns_theta_min     3.82
_diffrn_reflns_theta_max     26.00
_diffrn_reflns_theta_full     25.00
_diffrn_measured_fraction_theta_max     0.997
_diffrn_measured_fraction_theta_full     0.997
_diffrn_reflns_limit_h_min     -6
_diffrn_reflns_limit_h_max     6
_diffrn_reflns_limit_k_min     -9
_diffrn_reflns_limit_k_max     9
_diffrn_reflns_limit_l_min     -10
_diffrn_reflns_limit_l_max     10
_diffrn_standards_number     ?
_diffrn_standards_interval_count     ?
_diffrn_standards_interval_time     ?
_diffrn_standards_decay_%     ?
_reflns_number_total     1223
_reflns_number_gt     1054
_reflns_threshold_expression     >2\s(I)
_refine_ls_structure_factor_coef     Fsqd
_refine_ls_matrix_type     full
_refine_ls_R_factor_all     0.0441
_refine_ls_R_factor_gt     0.0364
_refine_ls_wR_factor_gt     0.0813
_refine_ls_wR_factor_ref     0.0834
_refine_ls_goodness_of_fit_ref     0.982
_refine_ls_restrained_S_all     0.982
_refine_ls_number_reflns     1223
_refine_ls_number_parameters     101
_refine_ls_number_restraints     0
_refine_ls_hydrogen_treatment     mixed
_refine_ls_weighting_scheme     calc
_refine_ls_weighting_details
                 'calc w=1/[\s^2^(Fo^2^)+(0.0431P)^2^] where P=(Fo^2^+2Fc^2^)/3'
_atom_sites_solution_hydrogens     geom
_atom_sites_solution_primary     direct
_atom_sites_solution_secondary     difmap
_refine_ls_shift/su_max     0.000
_refine_ls_shift/su_mean     0.000
_refine_diff_density_max     0.366
_refine_diff_density_min     -0.349
_refine_ls_extinction_method     none
_refine_ls_extinction_coef     ?
loop_
    _atom_type_symbol
    _atom_type_description
    _atom_type_scat_dispersion_real
    _atom_type_scat_dispersion_imag
    _atom_type_scat_source
    'C' 'C' 0.0033 0.0016
                         'International Tables Vol C Tables 4.2.6.8 and 6.1.1.4'
    'H' 'H' 0.0000 0.0000
                         'International Tables Vol C Tables 4.2.6.8 and 6.1.1.4'
    'N' 'N' 0.0061 0.0033
                         'International Tables Vol C Tables 4.2.6.8 and 6.1.1.4'
    'O' 'O' 0.0106 0.0060
                         'International Tables Vol C Tables 4.2.6.8 and 6.1.1.4'
    'Ni' 'Ni' 0.3393 1.1124
                         'International Tables Vol C Tables 4.2.6.8 and 6.1.1.4'
_computing_data_collection     'COLLECT (Nonius, 1998)'
_computing_cell_refinement     'DENZO/SCALEPACK (Otwinowski & Minor, 1997)'
_computing_data_reduction     'DENZO/SCALEPACK (Otwinowski & Minor, 1997)'
_computing_structure_solution     'SIR2004 (Burla <i>et al.</i>,  2005)'
_computing_structure_refinement     'SHELXL97 (Sheldrick, 2008)'
_computing_molecular_graphics     'ORTEP-3 (Farrugia, 1997)'
_computing_publication_material     'SHELXL97 (Sheldrick, 2008)'
loop_
    _atom_site_type_symbol
    _atom_site_label
    _atom_site_fract_x
    _atom_site_fract_y
    _atom_site_fract_z
    _atom_site_U_iso_or_equiv
    _atom_site_adp_type
    _atom_site_calc_flag
    _atom_site_refinement_flags
    _atom_site_occupancy
    _atom_site_disorder_assembly
    _atom_site_disorder_group
    Ni Ni1 0.0000 0.0000 0.0000 0.0293(2) Uani d S 1 . .
    O O1 -0.1803(4) 0.1846(3) 0.0358(2) 0.0363(5) Uani d . 1 . .
    O O2 -0.2828(4) 0.4116(3) 0.1563(3) 0.0418(5) Uani d . 1 . .
    O O3 0.3067(5) -0.0513(4) 0.2814(3) 0.0521(7) Uani d . 1 . .
    O O4 0.3222(4) 0.2337(3) -0.0904(3) 0.0349(5) Uani d . 1 . .
    N N1 0.1703(4) 0.0643(3) 0.2262(3) 0.0309(5) Uani d . 1 . .
    C C1 -0.1519(5) 0.3071(4) 0.1501(3) 0.0298(6) Uani d . 1 . .
    C C2 0.0492(7) 0.3370(6) 0.2868(4) 0.0537(9) Uani d . 1 . .
    H H2A 0.1902 0.4608 0.2678 0.064 Uiso calc R 1 . .
    H H2B -0.0298 0.3578 0.3840 0.064 Uiso calc R 1 . .
    C C3 0.1734(5) 0.1944(4) 0.3286(3) 0.0304(6) Uani d . 1 . .
    C C4 0.3120(7) 0.2237(5) 0.4912(3) 0.0452(8) Uani d . 1 . .
    H H4A 0.2952 0.0982 0.5328 0.068 Uiso calc R 1 . .
    H H4B 0.2369 0.2883 0.5635 0.068 Uiso calc R 1 . .
    H H4C 0.4926 0.3033 0.4816 0.068 Uiso calc R 1 . .
    H H1O 0.315(8) -0.112(6) 0.210(5) 0.065(14) Uiso d . 1 . .
    H H4O1 0.428(9) 0.268(7) -0.018(6) 0.081(16) Uiso d . 1 . .
    H H4O2 0.284(8) 0.322(7) -0.111(5) 0.063(13) Uiso d . 1 . .
loop_
    _atom_site_aniso_label
    _atom_site_aniso_U_11
    _atom_site_aniso_U_22
    _atom_site_aniso_U_33
    _atom_site_aniso_U_12
    _atom_site_aniso_U_13
    _atom_site_aniso_U_23
    Ni1 0.0312(3) 0.0324(3) 0.0284(3) 0.0174(2) -0.00632(19) -0.00037(19)
    O1 0.0400(12) 0.0406(12) 0.0364(10) 0.0259(10) -0.0105(8) -0.0039(9)
    O2 0.0405(12) 0.0347(11) 0.0583(12) 0.0242(10) -0.0057(10) -0.0012(10)
    O3 0.0778(18) 0.0612(17) 0.0394(12) 0.0541(15) -0.0208(11) -0.0069(11)
    O4 0.0372(13) 0.0324(12) 0.0378(11) 0.0169(10) -0.0043(9) 0.0020(9)
    N1 0.0321(13) 0.0348(13) 0.0310(11) 0.0189(11) -0.0046(9) 0.0061(10)
    C1 0.0267(14) 0.0253(14) 0.0384(14) 0.0112(12) -0.0005(11) 0.0044(11)
    C2 0.060(2) 0.053(2) 0.058(2) 0.0357(18) -0.0244(16) -0.0216(16)
    C3 0.0286(14) 0.0334(15) 0.0288(13) 0.0116(12) -0.0020(11) 0.0017(11)
    C4 0.055(2) 0.0475(19) 0.0314(15) 0.0186(16) -0.0112(13) -0.0036(13)
loop_
    _geom_bond_atom_site_label_1
    _geom_bond_atom_site_label_2
    _geom_bond_site_symmetry_2
    _geom_bond_distance
    _geom_bond_publ_flag
    Ni1 O1 . 1.992(2) ?
    Ni1 N1 . 2.035(2) ?
    Ni1 O4 . 2.130(2) ?
    O1 C1 . 1.262(4) ?
    O2 C1 . 1.243(4) ?
    O3 N1 . 1.405(3) ?
    O3 H1O . 0.75(4) ?
    O4 H4O1 . 0.79(5) ?
    O4 H4O2 . 0.77(5) ?
    N1 C3 . 1.265(4) ?
    C1 C2 . 1.514(4) ?
    C2 C3 . 1.493(4) ?
    C2 H2A . 0.9700 ?
    C2 H2B . 0.9700 ?
    C3 C4 . 1.499(4) ?
    C4 H4A . 0.9600 ?
    C4 H4B . 0.9600 ?
    C4 H4C . 0.9600 ?
loop_
    _geom_angle_atom_site_label_1
    _geom_angle_atom_site_label_2
    _geom_angle_atom_site_label_3
    _geom_angle_site_symmetry_1
    _geom_angle_site_symmetry_3
    _geom_angle
    _geom_angle_publ_flag
    O1 Ni1 O1 2 . 180.00(13) ?
    O1 Ni1 N1 2 . 89.62(9) ?
    O1 Ni1 N1 . . 90.38(9) ?
    O1 Ni1 N1 2 2 90.38(9) ?
    O1 Ni1 N1 . 2 89.62(9) ?
    N1 Ni1 N1 . 2 180.00(15) ?
    O1 Ni1 O4 2 2 90.13(9) ?
    O1 Ni1 O4 . 2 89.87(9) ?
    N1 Ni1 O4 . 2 90.34(9) ?
    N1 Ni1 O4 2 2 89.66(9) ?
    O1 Ni1 O4 2 . 89.87(9) ?
    O1 Ni1 O4 . . 90.13(9) ?
    N1 Ni1 O4 . . 89.66(9) ?
    N1 Ni1 O4 2 . 90.34(9) ?
    O4 Ni1 O4 2 . 180.00(15) ?
    C1 O1 Ni1 . . 130.05(18) ?
    N1 O3 H1O . . 106(3) ?
    Ni1 O4 H4O1 . . 106(3) ?
    Ni1 O4 H4O2 . . 111(3) ?
    H4O1 O4 H4O2 . . 107(4) ?
    C3 N1 O3 . . 113.1(2) ?
    C3 N1 Ni1 . . 130.1(2) ?
    O3 N1 Ni1 . . 116.79(18) ?
    O2 C1 O1 . . 122.5(3) ?
    O2 C1 C2 . . 116.2(3) ?
    O1 C1 C2 . . 121.3(3) ?
    C3 C2 C1 . . 124.7(3) ?
    C3 C2 H2A . . 106.1 ?
    C1 C2 H2A . . 106.1 ?
    C3 C2 H2B . . 106.1 ?
    C1 C2 H2B . . 106.1 ?
    H2A C2 H2B . . 106.3 ?
    N1 C3 C2 . . 120.3(2) ?
    N1 C3 C4 . . 123.3(3) ?
    C2 C3 C4 . . 116.3(3) ?
    C3 C4 H4A . . 109.5 ?
    C3 C4 H4B . . 109.5 ?
    H4A C4 H4B . . 109.5 ?
    C3 C4 H4C . . 109.5 ?
    H4A C4 H4C . . 109.5 ?
    H4B C4 H4C . . 109.5 ?
loop_
    _geom_torsion_atom_site_label_1
    _geom_torsion_atom_site_label_2
    _geom_torsion_atom_site_label_3
    _geom_torsion_atom_site_label_4
    _geom_torsion_site_symmetry_1
    _geom_torsion_site_symmetry_2
    _geom_torsion_site_symmetry_3
    _geom_torsion_site_symmetry_4
    _geom_torsion
    _geom_torsion_publ_flag
    Ni1 O1 C1 O2 . . . . -179.15(18) ?
    Ni1 O1 C1 C2 . . . . 1.9(4) ?
    O2 C1 C2 C3 . . . . 162.2(3) ?
    O1 C1 C2 C3 . . . . -18.8(5) ?
    O3 N1 C3 C2 . . . . 176.9(3) ?
    Ni1 N1 C3 C2 . . . . -3.3(4) ?
    O3 N1 C3 C4 . . . . 0.8(4) ?
    Ni1 N1 C3 C4 . . . . -179.4(2) ?
    C1 C2 C3 N1 . . . . 19.2(5) ?
    C1 C2 C3 C4 . . . . -164.4(3) ?
loop_
    _geom_hbond_atom_site_label_D
    _geom_hbond_atom_site_label_H
    _geom_hbond_atom_site_label_A
    _geom_hbond_site_symmetry_A
    _geom_hbond_distance_DH
    _geom_hbond_distance_HA
    _geom_hbond_distance_DA
    _geom_hbond_angle_DHA
    _geom_hbond_publ_flag
    O3 H1O O1 2 0.75(4) 2.14(4) 2.766(3) 142(4) y
    O4 H4O1 O2 1_655 0.79(5) 2.07(5) 2.851(3) 169(5) y
    O4 H4O1 O1 1_655 0.79(5) 2.50(5) 3.068(3) 130(4) y
    O4 H4O2 O2 2_565 0.77(5) 2.00(5) 2.754(3) 166(4) y
