# Supplementary material for: Diaquabis­[3-(hydroxy­imino­)butanoato]nickel(II): a triclinic polymorph
Source: Acta Crystallogr Sect E Struct Rep Online. 2010 Feb 20;66(Pt 3):m316–7. doi: 10.1107/S1600536810006306 (PMC2983669; doi:10.1107/S1600536810006306)
Supplement: Supplementary file 2 [file e-66-0m316-Isup2.hkl]

# 
# h,k,l, Fc-squared, Fo-squared, sigma(Fo-squared) and status flag 
# 
data_I
_shelx_title ' 2 in P-1' 
_shelx_refln_list_code          4 
_shelx_F_calc_maximum       90.74 
_exptl_crystal_F_000       170.00 
_reflns_d_resolution_high  0.8107 
 
loop_ 
 _symmetry_equiv_pos_as_xyz 
 'x, y, z' 
 '-x, -y, -z' 
 
_cell_length_a     5.5621 
_cell_length_b     7.3401 
_cell_length_c     8.2979 
_cell_angle_alpha  90.714 
_cell_angle_beta   92.290 
_cell_angle_gamma 112.176 
 
_shelx_F_squared_multiplier     1.000 
 
loop_ 
 _refln_index_h 
 _refln_index_k 
 _refln_index_l 
 _refln_F_squared_calc 
 _refln_F_squared_meas 
 _refln_F_squared_sigma 
 _refln_observed_status 
   1   0   0     1407.79     1511.64     26.70 o 
   2   0   0      398.86      448.97     14.45 o 
   3   0   0      257.61      257.19      4.11 o 
   4   0   0       84.02       71.54      2.52 o 
   5   0   0       38.12       39.06      6.44 o 
   6   0   0      141.02      111.47     12.24 o 
  -6   1   0       99.90       84.95     12.95 o 
  -5   1   0      119.73      131.71      8.71 o 
  -4   1   0      241.86      235.21      4.14 o 
  -3   1   0      200.46      190.68      4.87 o 
  -2   1   0        6.94        7.25      1.30 o 
  -1   1   0     1071.43     1147.13     23.80 o 
   1   1   0      183.90      199.37      6.67 o 
   2   1   0      396.15      390.22      9.39 o 
   3   1   0       53.08       51.09      2.67 o 
   4   1   0        2.28        3.00      2.79 o 
   5   1   0       81.58       73.47     16.51 o 
   6   1   0       33.68       33.52      9.22 o 
  -6   2   0        1.09        0.62      9.24 o 
  -5   2   0       26.48       26.61      4.49 o 
  -4   2   0      248.43      238.79     11.69 o 
  -3   2   0      227.03      234.90      3.09 o 
  -2   2   0      624.07      623.20     51.18 o 
  -1   2   0      966.11      902.66    109.24 o 
   0   2   0        4.58        3.95      1.07 o 
   1   2   0       46.30       39.00      2.70 o 
   2   2   0      314.26      334.22      5.35 o 
   3   2   0      228.39      228.32      9.97 o 
   4   2   0      132.90      130.55      6.52 o 
   5   2   0       57.08       43.75      7.25 o 
  -6   3   0       80.93       75.65      8.12 o 
  -5   3   0       18.48       20.87      5.31 o 
  -4   3   0       13.32       15.60      4.52 o 
  -3   3   0     1194.99     1344.90     10.03 o 
  -2   3   0     3222.22     3516.57    258.34 o 
  -1   3   0        5.51        6.04      1.67 o 
   0   3   0      432.44      378.62     29.91 o 
   1   3   0     1110.70      987.22     86.30 o 
   2   3   0       15.27       14.80      2.76 o 
   3   3   0       42.05       43.57      2.87 o 
   4   3   0      160.71      150.88      6.93 o 
   5   3   0       15.96       13.13      6.87 o 
  -6   4   0      171.63      173.13     13.66 o 
  -5   4   0      138.63      140.49     13.86 o 
  -4   4   0        9.20        6.68      4.29 o 
  -3   4   0      334.50      325.67     19.07 o 
  -2   4   0      459.14      475.49     22.54 o 
  -1   4   0      119.43      129.89      8.60 o 
   0   4   0      408.85      437.53     20.88 o 
   1   4   0       72.50       79.83      2.86 o 
   2   4   0       18.75       22.05      4.04 o 
   3   4   0       90.22       83.05     11.27 o 
   4   4   0       15.93       14.43      6.18 o 
  -6   5   0       77.12       82.91      9.70 o 
  -5   5   0        1.65        5.35      4.95 o 
  -4   5   0       42.53       53.30      8.13 o 
  -3   5   0      261.56      205.13    114.81 o 
  -2   5   0       38.15       31.63     11.32 o 
  -1   5   0      240.38      235.41     32.24 o 
   0   5   0      405.90      428.55     19.43 o 
   1   5   0       11.51       12.83      2.35 o 
   2   5   0        4.41        5.80      4.84 o 
   3   5   0       54.85       57.64      6.90 o 
  -6   6   0       38.87       30.81      9.06 o 
  -5   6   0      116.24      105.59     10.92 o 
  -4   6   0       21.97       21.26      7.73 o 
  -3   6   0       15.67       12.89      3.89 o 
  -2   6   0      493.10      527.75     33.70 o 
  -1   6   0      407.09      411.20     56.80 o 
   0   6   0       34.63       32.37     10.84 o 
   1   6   0       58.16       51.01      3.41 o 
   2   6   0       41.36       42.25     10.39 o 
   3   6   0        0.43       -1.50     10.56 o 
  -6   7   0        7.28        4.91      9.19 o 
  -5   7   0      123.33      105.33     12.91 o 
  -4   7   0       93.35      101.70     10.70 o 
  -3   7   0       70.37       64.31      3.97 o 
  -2   7   0      147.59      145.69     75.69 o 
  -1   7   0       14.40       15.59      3.69 o 
   0   7   0        4.14        7.96      3.89 o 
   1   7   0       43.47       39.67      4.64 o 
   2   7   0       21.03       24.07      7.63 o 
  -5   8   0       12.18       16.88     11.09 o 
  -4   8   0        8.97        8.80      8.04 o 
  -3   8   0      234.51      241.86      6.45 o 
  -2   8   0      137.19      128.60     32.71 o 
  -1   8   0       15.67       12.44      3.78 o 
   0   8   0        0.48        2.04      3.76 o 
  -3   9   0       47.05       56.84      6.63 o 
  -2   9   0       36.23       34.66      6.78 o 
   0  -8   1       18.97       14.21      4.45 o 
   1  -8   1       14.57       16.40      3.92 o 
   2  -8   1       29.33       24.11      8.44 o 
   3  -8   1      122.48      125.17      6.36 o 
   4  -8   1       62.92       68.29     13.66 o 
   5  -8   1        2.50       -1.86     10.74 o 
  -2  -7   1        4.89       12.38     10.03 o 
  -1  -7   1       38.27       32.65      4.44 o 
   0  -7   1      118.53      118.01     13.81 o 
   1  -7   1      188.67      189.74     25.66 o 
   2  -7   1       72.65       54.95     30.94 o 
   3  -7   1        3.60        6.90      7.47 o 
   4  -7   1       79.81       99.63     12.24 o 
   5  -7   1      135.51      136.31     13.79 o 
  -3  -6   1        0.15        0.31      7.23 o 
  -2  -6   1       13.92       22.75      6.36 o 
  -1  -6   1      125.71      133.61      3.88 o 
   0  -6   1       62.10       67.66     10.41 o 
   1  -6   1      151.52      162.27     11.12 o 
   2  -6   1      197.10      202.62      7.47 o 
   3  -6   1        1.48        4.60      5.30 o 
   4  -6   1       19.56       30.81      8.88 o 
   5  -6   1      122.31      125.88     11.45 o 
   6  -6   1       39.06       29.08     10.96 o 
  -3  -5   1       28.09       29.79      6.36 o 
  -2  -5   1       62.43       55.85      3.46 o 
  -1  -5   1       22.34       24.34      1.99 o 
   0  -5   1      119.97      102.82      5.11 o 
   1  -5   1      468.93      507.18     11.26 o 
   2  -5   1       40.08       29.05      9.90 o 
   3  -5   1        3.53        4.55      4.82 o 
   4  -5   1      308.18      292.60      9.72 o 
   5  -5   1      171.96      168.91      7.24 o 
   6  -5   1       38.03       43.72      7.97 o 
  -4  -4   1        8.28       12.29      5.96 o 
  -3  -4   1       38.77       38.53      3.76 o 
  -2  -4   1      161.40      166.46      9.66 o 
  -1  -4   1      122.00      110.67      5.72 o 
   0  -4   1      168.66      169.50      3.79 o 
   1  -4   1     1137.87     1237.08     76.33 o 
   2  -4   1     1166.77     1209.45    104.07 o 
   3  -4   1       56.88       52.03      4.26 o 
   4  -4   1       10.25        9.46      4.62 o 
   5  -4   1      140.90      167.45     15.27 o 
   6  -4   1      118.97      113.92      8.10 o 
  -5  -3   1       25.51       17.26      6.90 o 
  -4  -3   1      126.45      117.69      4.85 o 
  -3  -3   1       92.71      103.94      4.56 o 
  -2  -3   1        0.92        4.52      2.43 o 
  -1  -3   1      254.67      236.85     12.80 o 
   0  -3   1      481.31      523.88     22.12 o 
   1  -3   1      268.32      248.85     19.80 o 
   2  -3   1      913.89      958.78     77.90 o 
   3  -3   1      356.15      352.01      5.60 o 
   4  -3   1        1.54        2.79      3.56 o 
   5  -3   1        8.09       11.65      4.36 o 
   6  -3   1       44.23       44.44      6.96 o 
  -5  -2   1       21.92       24.47      4.93 o 
  -4  -2   1       25.42       34.50      5.01 o 
  -3  -2   1       18.88       20.92      2.45 o 
  -2  -2   1      455.29      446.23     10.41 o 
  -1  -2   1     1161.03     1076.67      6.90 o 
   0  -2   1        2.73        4.99      1.57 o 
   1  -2   1       29.13       41.20      4.18 o 
   2  -2   1      623.30      623.72     19.45 o 
   3  -2   1       30.80       31.38      6.41 o 
   4  -2   1      300.80      310.81      9.66 o 
   5  -2   1      426.40      448.24     21.17 o 
   6  -2   1       34.01       29.53      9.55 o 
  -6  -1   1       23.14       19.85      7.54 o 
  -5  -1   1       42.38       37.37      3.59 o 
  -4  -1   1        4.77        6.33      2.20 o 
  -3  -1   1       46.08       42.58      2.25 o 
  -2  -1   1     1063.66     1076.57     46.58 o 
  -1  -1   1     8233.29     8512.04     92.86 o 
   0  -1   1     2121.51     2157.74    123.54 o 
   1  -1   1        1.20        2.60      1.39 o 
   2  -1   1      170.38      165.90     11.80 o 
   3  -1   1      122.90      126.05      8.84 o 
   4  -1   1      255.09      268.41     23.96 o 
   5  -1   1      343.59      320.58     10.48 o 
   6  -1   1      104.93       77.00     12.64 o 
  -6   0   1       81.09       70.03      8.59 o 
  -5   0   1       47.39       52.15      5.83 o 
  -4   0   1       30.95       37.53      4.49 o 
  -3   0   1      222.51      212.44     10.21 o 
  -2   0   1      319.85      305.95      6.48 o 
  -1   0   1     1142.33     1118.72     35.40 o 
   1   0   1      408.10      444.33     11.20 o 
   2   0   1        3.08        9.92      1.77 o 
   3   0   1       56.91       57.25      4.13 o 
   4   0   1      155.65      153.78      5.14 o 
   5   0   1       71.34       62.76      8.00 o 
   6   0   1       19.19       12.60      8.22 o 
  -6   1   1        4.32        4.02      5.31 o 
  -5   1   1       43.54       32.39      4.90 o 
  -4   1   1      332.55      320.04      9.95 o 
  -3   1   1      377.47      372.71     11.50 o 
  -2   1   1       99.04      107.38      4.48 o 
  -1   1   1      325.25      346.35     15.34 o 
   0   1   1       20.63       23.40      1.56 o 
   1   1   1        4.30        7.44      1.93 o 
   2   1   1     1347.13     1385.01     57.51 o 
   3   1   1      536.14      552.98     34.74 o 
   4   1   1       36.10       32.73      8.31 o 
   5   1   1       42.48       42.93      6.72 o 
  -6   2   1        0.64        3.71      7.51 o 
  -5   2   1        0.48        0.70      1.88 o 
  -4   2   1      626.91      680.90     13.98 o 
  -3   2   1      963.02     1025.63     23.55 o 
  -2   2   1      213.27      209.03      5.73 o 
  -1   2   1     1390.42     1200.91    739.39 o 
   0   2   1      928.27      821.30      8.97 o 
   1   2   1       30.06       29.75      2.75 o 
   2   2   1      455.16      423.08      5.80 o 
   3   2   1      443.44      414.41     12.22 o 
   4   2   1       84.25       68.71      9.68 o 
   5   2   1       16.58       16.27      6.21 o 
  -6   3   1       69.03       64.28      6.66 o 
  -5   3   1       86.39       86.74      6.09 o 
  -4   3   1       92.81       93.12      3.56 o 
  -3   3   1      390.80      348.59     22.36 o 
  -2   3   1      881.58      977.31     84.80 o 
  -1   3   1      356.73      328.02    182.54 o 
   0   3   1       53.33       65.01      5.32 o 
   1   3   1      215.79      197.08     17.48 o 
   2   3   1      171.59      161.53      4.37 o 
   3   3   1       39.27       39.55      5.31 o 
   4   3   1       23.42       28.90      6.91 o 
   5   3   1       14.42       15.17      6.19 o 
  -6   4   1       28.36       37.34      6.62 o 
  -5   4   1       30.46       32.43      5.43 o 
  -4   4   1      113.65      117.81      5.36 o 
  -3   4   1      193.35      177.79     14.32 o 
  -2   4   1       91.44       85.54     25.70 o 
  -1   4   1      409.72      426.35     28.77 o 
   0   4   1      317.15      289.90     16.71 o 
   1   4   1        0.64        2.76      1.87 o 
   2   4   1       33.54       30.11      6.90 o 
   3   4   1      168.85      158.29     12.80 o 
   4   4   1       53.76       55.08     10.03 o 
  -6   5   1       64.46       81.65      7.75 o 
  -5   5   1        0.67        5.70      8.27 o 
  -4   5   1       57.25       54.32      7.87 o 
  -3   5   1      670.08      692.44     34.21 o 
  -2   5   1      242.59      252.87    137.64 o 
  -1   5   1      169.50      190.97      8.77 o 
   0   5   1      376.06      344.50     55.20 o 
   1   5   1       56.27       49.03      2.79 o 
   2   5   1       10.79        9.97      4.59 o 
   3   5   1       48.72       50.41      5.91 o 
  -6   6   1       30.37       18.08      9.59 o 
  -5   6   1      102.68       78.63     11.27 o 
  -4   6   1      248.64      259.36     11.71 o 
  -3   6   1      119.84      124.19      5.73 o 
  -2   6   1       26.88       30.96      3.58 o 
  -1   6   1       97.41      106.71     10.08 o 
   0   6   1       62.04       64.11     14.27 o 
   1   6   1       44.80       29.48      5.15 o 
   2   6   1       65.21       60.06      8.86 o 
  -6   7   1        4.74        8.97      9.41 o 
  -5   7   1       34.45       26.48     11.98 o 
  -4   7   1      221.45      235.23     13.39 o 
  -3   7   1      199.57      175.25      8.40 o 
  -2   7   1        0.82        1.81      2.87 o 
  -1   7   1       15.99       10.23      3.12 o 
   0   7   1       25.78       21.48      2.94 o 
   1   7   1       81.63       68.10     22.06 o 
  -5   8   1       38.89       36.64     11.76 o 
  -4   8   1       23.24       22.53      3.92 o 
  -3   8   1      127.45      135.07      9.86 o 
  -2   8   1      102.69      112.05      6.30 o 
  -1   8   1        5.00        8.86      3.64 o 
   0   8   1        9.46       13.13      3.67 o 
   0  -8   2      117.37      114.02     33.79 o 
   1  -8   2       13.92       11.93      4.30 o 
   2  -8   2        1.06        2.93      4.27 o 
   3  -8   2      107.55      114.96      8.00 o 
   4  -8   2       89.07       97.33     12.99 o 
  -1  -7   2       74.42       82.34      5.97 o 
   0  -7   2       69.60       74.90      8.02 o 
   1  -7   2       31.89       35.03      4.60 o 
   2  -7   2       42.44       41.05     26.39 o 
   3  -7   2       23.82       30.06      9.28 o 
   4  -7   2       31.35       33.15     10.39 o 
   5  -7   2       87.87       85.04     13.22 o 
  -2  -6   2       21.67       21.10      4.31 o 
  -1  -6   2       66.01       75.06      3.25 o 
   0  -6   2       46.12       43.62      5.78 o 
   1  -6   2       46.09       43.41      3.21 o 
   2  -6   2       35.21       33.66      9.04 o 
   3  -6   2       77.64       94.10      8.84 o 
   4  -6   2      190.38      185.42      9.90 o 
   5  -6   2       83.30       77.53      8.93 o 
   6  -6   2       39.29       42.48     10.12 o 
  -3  -5   2       35.32       29.73      4.18 o 
  -2  -5   2      104.26      104.83      5.14 o 
  -1  -5   2       11.01       10.73      2.06 o 
   0  -5   2      273.37      279.62     17.28 o 
   1  -5   2     1021.04      974.44     21.13 o 
   2  -5   2        3.82        3.05      2.29 o 
   3  -5   2        5.32        5.16      3.38 o 
   4  -5   2      455.36      448.29      7.44 o 
   5  -5   2      131.07      129.24      7.95 o 
   6  -5   2       43.18       48.43      7.75 o 
  -4  -4   2       12.51        7.96      3.38 o 
  -3  -4   2       30.60       32.08      3.86 o 
  -2  -4   2       38.03       49.77      4.69 o 
  -1  -4   2       69.90       74.20      2.09 o 
   0  -4   2      618.40      597.62     31.45 o 
   1  -4   2      545.52      507.12      8.55 o 
   2  -4   2       90.18       95.78      7.89 o 
   3  -4   2      168.97      163.07      8.14 o 
   4  -4   2       23.94       29.83      4.78 o 
   5  -4   2        3.62        7.84      5.19 o 
   6  -4   2      117.46      125.23      7.81 o 
  -5  -3   2        1.33        2.91      3.91 o 
  -4  -3   2       36.47       41.28      4.45 o 
  -3  -3   2      144.72      146.01      9.94 o 
  -2  -3   2       75.97       80.57      3.30 o 
  -1  -3   2      109.80      113.33      6.53 o 
   0  -3   2      313.68      337.69     20.09 o 
   1  -3   2       11.26       10.50      2.47 o 
   2  -3   2       44.82       28.35      6.98 o 
   3  -3   2      541.51      557.19     14.01 o 
   4  -3   2      479.40      484.45     20.69 o 
   5  -3   2       83.50       70.71      5.76 o 
   6  -3   2       16.27       16.43      5.20 o 
  -5  -2   2        2.08        4.83      3.92 o 
  -4  -2   2        1.39        3.80      2.69 o 
  -3  -2   2       61.61       54.70      4.15 o 
  -2  -2   2     1806.39     1833.96     41.82 o 
  -1  -2   2     1973.21     2002.22     60.27 o 
   0  -2   2      202.80      175.71      8.91 o 
   1  -2   2      112.01      112.73      4.45 o 
   2  -2   2      715.24      794.86     25.08 o 
   3  -2   2      160.40      163.75      5.68 o 
   4  -2   2      736.69      774.39     62.19 o 
   5  -2   2      532.22      527.48     31.20 o 
   6  -2   2        4.87       -1.46      7.78 o 
  -5  -1   2       33.22       32.05      4.44 o 
  -4  -1   2       20.97       21.33      2.80 o 
  -3  -1   2       77.25       77.58      2.23 o 
  -2  -1   2     1238.11     1384.84      6.57 o 
  -1  -1   2      913.05      982.35     30.48 o 
   0  -1   2      207.71      208.15     13.48 o 
   1  -1   2      850.17      800.24     49.46 o 
   2  -1   2        5.85        7.60      1.97 o 
   3  -1   2       39.02       39.06      4.01 o 
   4  -1   2      489.95      525.97     35.25 o 
   5  -1   2       66.47       53.22      8.49 o 
   6  -1   2        1.92       -3.98      9.81 o 
  -6   0   2       33.32       33.63      4.75 o 
  -5   0   2       85.68       87.82     12.43 o 
  -4   0   2       61.39       59.89      2.37 o 
  -3   0   2      457.66      479.09     10.46 o 
  -2   0   2      414.05      389.90     11.57 o 
  -1   0   2      906.85      896.22     69.60 o 
   0   0   2      106.23      110.00      3.40 o 
   1   0   2     2504.32     2606.47     36.87 o 
   2   0   2      363.62      368.77      5.44 o 
   3   0   2      113.96      115.65      5.37 o 
   4   0   2      193.71      186.87      8.22 o 
   5   0   2       16.38       13.57      6.94 o 
   6   0   2        9.12        1.33     10.52 o 
  -6   1   2        0.66        1.45      3.19 o 
  -5   1   2       60.18       67.51      4.26 o 
  -4   1   2      523.53      545.20     17.91 o 
  -3   1   2      375.83      388.86      5.20 o 
  -2   1   2       47.50       56.04      3.76 o 
  -1   1   2     1054.59      950.36     42.28 o 
   0   1   2      413.50      394.85     34.50 o 
   1   1   2      151.92      150.83      3.01 o 
   2   1   2     1665.70     1732.37     34.65 o 
   3   1   2      638.12      589.35     11.14 o 
   4   1   2        8.06       10.25      5.57 o 
   5   1   2       21.26       23.03      9.64 o 
  -6   2   2       15.89       10.42      5.67 o 
  -5   2   2       38.28       37.70      4.42 o 
  -4   2   2      366.37      372.34      7.63 o 
  -3   2   2      311.82      304.47      9.47 o 
  -2   2   2      464.35      435.16     12.55 o 
  -1   2   2     1112.01     1059.04     43.78 o 
   0   2   2        1.00        3.94      1.66 o 
   1   2   2      254.52      258.81     10.07 o 
   2   2   2      577.79      565.84     25.11 o 
   3   2   2       33.47       33.64      3.73 o 
   4   2   2       13.33       21.35      9.46 o 
   5   2   2       40.56       37.97     10.08 o 
  -6   3   2       13.01       19.02      6.65 o 
  -5   3   2      195.03      199.75      7.32 o 
  -4   3   2       78.91       72.39      4.85 o 
  -3   3   2        2.68        1.50      2.85 o 
  -2   3   2     1253.30      941.99    473.42 o 
  -1   3   2      452.69      477.04     23.56 o 
   0   3   2      287.71      352.94      6.05 o 
   1   3   2      217.75      199.76      8.67 o 
   2   3   2      522.41      563.03     12.33 o 
   3   3   2       42.59       38.08      5.76 o 
   4   3   2       47.86       44.24      6.39 o 
  -6   4   2        8.11       11.71      6.42 o 
  -5   4   2       40.71       41.75      6.56 o 
  -4   4   2      148.99      159.79      5.25 o 
  -3   4   2      354.65      368.73     17.88 o 
  -2   4   2      413.23      412.47     30.65 o 
  -1   4   2      228.89      206.39     39.62 o 
   0   4   2      284.64      248.80     28.20 o 
   1   4   2      105.69       92.24      9.69 o 
   2   4   2       43.81       41.03      3.80 o 
   3   4   2      169.10      166.25     16.90 o 
   4   4   2       96.62       93.26     12.93 o 
  -6   5   2       91.27      101.48     14.50 o 
  -5   5   2      105.44       94.76     10.52 o 
  -4   5   2      145.07      138.80     16.93 o 
  -3   5   2      181.88      159.65     29.66 o 
  -2   5   2       45.92       45.33      7.34 o 
  -1   5   2      152.22      146.67     16.60 o 
   0   5   2      273.48      296.50     18.56 o 
   1   5   2      103.71      100.49      5.34 o 
   2   5   2       36.90       33.72      6.92 o 
   3   5   2       14.16       11.63      6.73 o 
  -6   6   2       12.07        9.86      8.84 o 
  -5   6   2      149.44      133.97     13.48 o 
  -4   6   2      450.15      442.21     46.01 o 
  -3   6   2        5.43        1.64      4.14 o 
  -2   6   2      113.18      103.74     24.13 o 
  -1   6   2      157.27      167.32     15.18 o 
   0   6   2      140.97      117.87      5.96 o 
   1   6   2       53.28       51.28      7.60 o 
   2   6   2      109.22       90.91      8.44 o 
  -5   7   2       55.24       64.40     13.08 o 
  -4   7   2      155.30      143.34     12.20 o 
  -3   7   2       52.35       40.58      9.35 o 
  -2   7   2       35.52       21.78     14.06 o 
  -1   7   2       35.46       20.42      6.67 o 
   0   7   2       28.05       26.16      5.61 o 
   1   7   2       82.82       78.82      8.52 o 
  -5   8   2       33.58       42.12     13.70 o 
  -4   8   2       10.57       11.49     10.74 o 
  -3   8   2       27.95       39.82     11.01 o 
  -2   8   2      128.20      121.15      8.42 o 
  -1   8   2       67.83       55.92      7.83 o 
   0   8   2       12.09        9.52      7.61 o 
   0  -8   3       36.63       42.43      5.83 o 
   1  -8   3       24.04       16.46     12.91 o 
   2  -8   3        0.54        3.23      4.15 o 
   3  -8   3       39.30       33.99      5.70 o 
   4  -8   3       91.05      113.19     13.08 o 
  -1  -7   3       21.67       23.25      4.47 o 
   0  -7   3       31.88       35.58      5.08 o 
   1  -7   3        0.58        3.45      3.67 o 
   2  -7   3       66.61       62.85      4.69 o 
   3  -7   3      179.72      192.36     11.54 o 
   4  -7   3       13.51       11.93      8.09 o 
   5  -7   3       43.64       39.65     10.96 o 
  -2  -6   3        4.45        6.08      3.56 o 
  -1  -6   3      110.97      111.76      5.80 o 
   0  -6   3      154.81      155.05      9.75 o 
   1  -6   3        4.90        4.51      2.37 o 
   2  -6   3       64.84       55.89      3.75 o 
   3  -6   3      228.52      209.27     26.06 o 
   4  -6   3       90.13       92.07      9.99 o 
   5  -6   3      130.09      146.43     11.62 o 
   6  -6   3      103.68      113.27      9.02 o 
  -3  -5   3        1.21        5.77      4.33 o 
  -2  -5   3       86.12       85.91      9.04 o 
  -1  -5   3      172.73      179.58      5.69 o 
   0  -5   3       93.53       98.94      2.90 o 
   1  -5   3      224.01      242.51     13.54 o 
   2  -5   3      184.08      169.67     10.19 o 
   3  -5   3        4.33        8.91      4.33 o 
   4  -5   3       26.20       26.21      4.84 o 
   5  -5   3      151.78      150.34      5.81 o 
   6  -5   3       67.90       70.89      8.22 o 
  -4  -4   3       11.81        9.87      4.41 o 
  -3  -4   3       44.69       54.63      5.16 o 
  -2  -4   3       72.90       76.38      4.91 o 
  -1  -4   3       26.80       25.66      1.93 o 
   0  -4   3      110.97      104.09      2.75 o 
   1  -4   3       66.69       62.24      2.52 o 
   2  -4   3      119.98      116.28     13.08 o 
   3  -4   3      673.51      686.99      8.34 o 
   4  -4   3      159.35      163.90      6.33 o 
   5  -4   3        1.10        1.06      4.84 o 
   6  -4   3       32.84       33.41      7.25 o 
  -4  -3   3       17.02       14.27      3.97 o 
  -3  -3   3      472.51      482.76     12.07 o 
  -2  -3   3      286.88      301.86      5.86 o 
  -1  -3   3        0.65        1.55      1.18 o 
   0  -3   3      172.36      147.22      5.35 o 
   1  -3   3       64.58       47.64      6.72 o 
   2  -3   3      117.24      123.80      3.16 o 
   3  -3   3     1700.90     1770.12     11.97 o 
   4  -3   3      734.07      820.77     28.82 o 
   5  -3   3       12.02        8.01      4.97 o 
   6  -3   3        1.12        7.23      6.15 o 
  -5  -2   3        2.33        3.87      3.67 o 
  -4  -2   3       82.18       76.50      3.60 o 
  -3  -2   3      178.86      198.37      5.24 o 
  -2  -2   3      196.07      219.98      8.76 o 
  -1  -2   3      813.71      849.31      8.46 o 
   0  -2   3      374.12      320.82     21.15 o 
   1  -2   3       74.88       80.90      2.63 o 
   2  -2   3      314.41      315.19      6.83 o 
   3  -2   3      864.55      889.52     57.83 o 
   4  -2   3       71.12       78.28     11.43 o 
   5  -2   3       26.45       24.57      5.17 o 
   6  -2   3       36.40       42.87     10.70 o 
  -5  -1   3       64.55       68.37      6.76 o 
  -4  -1   3      151.54      162.20      4.05 o 
  -3  -1   3       40.38       42.14      2.41 o 
  -2  -1   3        2.05        0.25      1.44 o 
  -1  -1   3       57.11       52.18      3.81 o 
   0  -1   3      764.51      742.42     66.17 o 
   1  -1   3      957.11      922.99     15.57 o 
   2  -1   3      167.61      166.71      4.03 o 
   3  -1   3       83.36       76.86     11.73 o 
   4  -1   3       99.27       96.01     12.44 o 
   5  -1   3       30.26       28.38      6.90 o 
   6  -1   3       24.86       19.18     10.70 o 
  -6   0   3       20.30       16.22      4.22 o 
  -5   0   3      179.71      179.27      9.03 o 
  -4   0   3       60.51       55.89      3.59 o 
  -3   0   3      107.86      108.08      4.47 o 
  -2   0   3      460.79      459.37     11.54 o 
  -1   0   3       50.20       39.46      3.80 o 
   0   0   3      283.17      260.27      3.46 o 
   1   0   3     4304.55     4505.39     11.78 o 
   2   0   3      696.74      736.90      8.48 o 
   3   0   3       31.08       28.27      3.89 o 
   4   0   3      131.05      128.53      9.50 o 
   5   0   3       73.39       57.06      6.94 o 
  -6   1   3       25.87       27.91      4.54 o 
  -5   1   3       38.86       38.03      2.99 o 
  -4   1   3      124.86      132.34      3.11 o 
  -3   1   3      670.33      688.76     14.15 o 
  -2   1   3      205.56      196.44      5.84 o 
  -1   1   3        5.98        4.11      1.62 o 
   0   1   3     1605.26     1603.22     31.87 o 
   1   1   3      749.16      780.25     37.92 o 
   2   1   3        6.51        6.10      2.26 o 
   3   1   3      184.68      179.85      8.80 o 
   4   1   3       84.85       76.20      6.76 o 
   5   1   3        4.05        6.72      7.29 o 
  -6   2   3       55.52       58.03     11.05 o 
  -5   2   3       14.39       14.05      3.55 o 
  -4   2   3       59.06       57.05      2.64 o 
  -3   2   3      541.28      542.40     28.21 o 
  -2   2   3      212.16      183.83      5.81 o 
  -1   2   3       29.49       32.91      3.84 o 
   0   2   3      167.57      148.23      8.86 o 
   1   2   3      489.02      473.04     12.13 o 
   2   2   3      211.59      207.18     15.34 o 
   3   2   3      107.34      102.34      5.15 o 
   4   2   3       34.25       26.30      8.35 o 
   5   2   3       10.11       20.51     10.03 o 
  -6   3   3        2.43        2.81      5.06 o 
  -5   3   3      105.09      105.36      6.67 o 
  -4   3   3      220.59      249.18     14.26 o 
  -3   3   3       64.17       53.81     10.45 o 
  -2   3   3      395.35      395.09     28.99 o 
  -1   3   3      511.49      502.67     30.41 o 
   0   3   3       16.23       20.22      5.48 o 
   1   3   3      177.60      168.90      4.59 o 
   2   3   3      521.28      541.51     43.74 o 
   3   3   3      179.30      170.35      8.57 o 
   4   3   3       24.02       24.66      9.94 o 
  -6   4   3       57.18       57.88     11.20 o 
  -5   4   3      139.64      141.08     11.85 o 
  -4   4   3       47.26       47.06      4.73 o 
  -3   4   3      115.14      116.19      6.63 o 
  -2   4   3      472.04      491.97     12.51 o 
  -1   4   3      162.06      175.94      6.75 o 
   0   4   3      245.12      250.55      5.27 o 
   1   4   3      347.49      331.13      6.42 o 
   2   4   3       10.43       10.02      4.99 o 
   3   4   3        0.55        3.58      5.03 o 
   4   4   3       34.35       27.58     15.96 o 
  -6   5   3      147.65      151.60     12.55 o 
  -5   5   3      254.66      268.20     11.93 o 
  -4   5   3        2.32        4.19      4.25 o 
  -3   5   3       22.74       12.83      4.29 o 
  -2   5   3      112.59      112.77      4.99 o 
  -1   5   3      117.34      124.29      2.77 o 
   0   5   3      222.03      195.91     14.06 o 
   1   5   3      241.71      236.72     34.63 o 
   2   5   3        9.39        6.52      5.66 o 
   3   5   3        3.65        4.30      5.50 o 
  -6   6   3       36.22       35.67     11.62 o 
  -5   6   3       54.39       53.61     10.74 o 
  -4   6   3       92.89       87.64      7.78 o 
  -3   6   3       40.67       29.13      8.77 o 
  -2   6   3        5.25        3.67      3.71 o 
  -1   6   3       89.05       74.79      5.88 o 
   0   6   3      217.96      217.03      7.22 o 
   1   6   3       71.74       72.02      8.04 o 
   2   6   3       20.17       19.09      6.57 o 
  -5   7   3       22.82       22.94      9.06 o 
  -4   7   3       51.67       46.76      6.79 o 
  -3   7   3       94.92      102.55      7.87 o 
  -2   7   3      197.31      190.92     20.64 o 
  -1   7   3       82.94       51.44     29.88 o 
   0   7   3        1.63        1.66      6.19 o 
   1   7   3        5.02        6.42      7.34 o 
  -4   8   3       15.01       20.38     10.52 o 
  -3   8   3        0.74        4.02      9.94 o 
  -2   8   3       69.85       57.56      8.27 o 
  -1   8   3       74.97       70.38      9.22 o 
   1  -8   4       43.37       71.47      6.32 o 
   2  -8   4       30.09       24.40      5.22 o 
   3  -8   4       16.33       18.21      5.26 o 
  -1  -7   4       27.01       17.03      5.10 o 
   0  -7   4       21.21       28.39      6.34 o 
   1  -7   4        5.31        5.16      3.53 o 
   2  -7   4       86.98       90.39      6.14 o 
   3  -7   4      130.24      120.92      7.16 o 
   4  -7   4       58.93       77.08     12.02 o 
   5  -7   4       86.18       89.15     11.54 o 
  -2  -6   4       32.09       30.71      7.27 o 
  -1  -6   4       78.42       74.31      6.69 o 
   0  -6   4       57.04       55.42      4.20 o 
   1  -6   4       50.11       51.60      5.30 o 
   2  -6   4       66.64       77.67      4.03 o 
   3  -6   4        9.91       13.54      4.79 o 
   4  -6   4       76.88       69.79      7.23 o 
   5  -6   4      181.19      186.08     13.08 o 
  -3  -5   4        5.50        5.01      4.33 o 
  -2  -5   4       44.15       54.21      4.97 o 
  -1  -5   4       50.50       55.49      3.05 o 
   0  -5   4        0.70        1.86      1.85 o 
   1  -5   4      171.20      170.44      7.20 o 
   2  -5   4      492.26      496.56     42.59 o 
   3  -5   4       24.01       21.61      4.96 o 
   4  -5   4        1.28        4.81      4.43 o 
   5  -5   4       73.22       67.20      6.09 o 
   6  -5   4       32.85       36.77      8.11 o 
  -4  -4   4       50.52       53.66     11.07 o 
  -3  -4   4      105.34      100.92      5.22 o 
  -2  -4   4       28.14       22.52      2.83 o 
  -1  -4   4        0.68        2.13      1.84 o 
   0  -4   4       27.49       25.73      1.85 o 
   1  -4   4      216.81      198.16      4.35 o 
   2  -4   4      677.69      683.57     28.86 o 
   3  -4   4      756.56      814.00      9.66 o 
   4  -4   4      116.06      116.22      4.97 o 
   5  -4   4        1.01        1.06      5.70 o 
   6  -4   4        8.08       10.20      6.25 o 
  -4  -3   4       36.11       33.32      5.33 o 
  -3  -3   4      147.06      142.97     15.98 o 
  -2  -3   4      140.08      140.49     10.94 o 
  -1  -3   4       68.96       79.72      5.02 o 
   0  -3   4       58.17       61.26      3.64 o 
   1  -3   4       95.23       97.28     13.79 o 
   2  -3   4      723.08      721.28     33.19 o 
   3  -3   4      386.24      413.12      7.56 o 
   4  -3   4       20.47       22.29      5.06 o 
   5  -3   4       32.17       32.32      6.25 o 
   6  -3   4       29.95       26.77      6.94 o 
  -5  -2   4       26.86       25.57      4.70 o 
  -4  -2   4       57.45       59.62      4.79 o 
  -3  -2   4        0.95        2.75      2.46 o 
  -2  -2   4        2.29        4.22      2.43 o 
  -1  -2   4      835.97      892.15     11.58 o 
   0  -2   4      708.71      661.58     50.72 o 
   1  -2   4        1.28        1.46      1.50 o 
   2  -2   4      288.02      285.78      4.75 o 
   3  -2   4      167.52      163.64      5.18 o 
   4  -2   4        1.81        4.25      4.10 o 
   5  -2   4       80.88       81.89      7.49 o 
   6  -2   4      128.11      125.17     13.13 o 
  -5  -1   4       55.47       55.70      5.77 o 
  -4  -1   4       50.51       49.17      3.60 o 
  -3  -1   4        8.38        8.57      3.06 o 
  -2  -1   4        9.36       11.07      2.10 o 
  -1  -1   4      334.78      349.01     34.78 o 
   0  -1   4     1034.64      988.96     76.46 o 
   1  -1   4     1073.62     1048.80     13.71 o 
   2  -1   4      284.98      261.87      9.99 o 
   3  -1   4       41.71       40.90      3.58 o 
   4  -1   4      117.62      111.68      9.72 o 
   5  -1   4      154.16      138.83     10.92 o 
  -5   0   4       66.80       72.41      4.62 o 
  -4   0   4       82.23       89.40      4.79 o 
  -3   0   4       75.20       90.92      2.64 o 
  -2   0   4      247.59      262.03      9.67 o 
  -1   0   4      464.99      428.61     19.80 o 
   0   0   4      753.39      721.56     10.32 o 
   1   0   4      291.83      284.64      9.07 o 
   2   0   4      185.59      188.55      2.44 o 
   3   0   4      124.96      133.16      8.40 o 
   4   0   4       47.15       42.48      7.56 o 
   5   0   4       36.29       29.13      9.24 o 
  -6   1   4       22.13       22.15      4.17 o 
  -5   1   4        7.28        6.33      3.29 o 
  -4   1   4      106.37      114.06      6.12 o 
  -3   1   4      435.50      448.76     13.72 o 
  -2   1   4        2.22        0.56      2.20 o 
  -1   1   4       10.40        9.60      2.63 o 
   0   1   4     1298.82     1203.80      8.77 o 
   1   1   4      142.45      140.59      5.23 o 
   2   1   4       22.59       23.72      2.63 o 
   3   1   4      234.71      228.20      8.18 o 
   4   1   4       27.94       42.65      7.29 o 
   5   1   4        1.69       -1.99      9.50 o 
  -5   2   4       42.86       40.29      3.16 o 
  -4   2   4      111.12      113.04      6.54 o 
  -3   2   4      178.65      179.72      6.78 o 
  -2   2   4       29.77       29.66      2.65 o 
  -1   2   4      220.60      182.88     17.13 o 
   0   2   4      318.55      304.19      6.95 o 
   1   2   4      271.14      295.40      6.06 o 
   2   2   4      517.18      522.34     15.18 o 
   3   2   4      186.89      192.00     10.52 o 
   4   2   4        6.06        6.81      7.65 o 
  -6   3   4       19.09       14.93      5.50 o 
  -5   3   4       43.30       44.85      5.38 o 
  -4   3   4      159.25      151.69     14.74 o 
  -3   3   4      101.94       99.53      6.87 o 
  -2   3   4      212.85      199.12     12.88 o 
  -1   3   4      784.00      813.48     16.62 o 
   0   3   4      361.94      380.56     17.71 o 
   1   3   4       22.19       22.86      4.28 o 
   2   3   4       43.35       48.15      4.60 o 
   3   3   4       57.21       61.97      9.55 o 
   4   3   4       39.86       48.49     13.92 o 
  -6   4   4      106.97      103.56     11.23 o 
  -5   4   4       26.82       26.15      6.48 o 
  -4   4   4       24.41       19.53      4.78 o 
  -3   4   4       40.11       43.82      5.15 o 
  -2   4   4      354.06      355.12     37.04 o 
  -1   4   4      164.56      166.34      9.49 o 
   0   4   4      327.35      342.48     11.21 o 
   1   4   4      129.61      137.92      6.55 o 
   2   4   4       24.94       24.58      5.45 o 
   3   4   4        1.42        1.10      7.73 o 
  -6   5   4       55.79       55.96     14.50 o 
  -5   5   4       44.36       45.25      7.98 o 
  -4   5   4        2.59        8.27      5.19 o 
  -3   5   4       41.41       35.72      8.64 o 
  -2   5   4       67.94       70.00      5.14 o 
  -1   5   4      135.51      127.44      3.52 o 
   0   5   4      302.00      289.51     13.68 o 
   1   5   4       74.35       74.41      7.25 o 
   2   5   4        9.84        9.71      6.48 o 
   3   5   4       33.72       29.53      9.41 o 
  -5   6   4        4.66        2.74      8.57 o 
  -4   6   4      119.07      123.05      8.23 o 
  -3   6   4      381.09      332.33     69.68 o 
  -2   6   4       55.44       58.98      6.10 o 
  -1   6   4       10.12        5.27      6.30 o 
   0   6   4       65.98       54.98      7.36 o 
   1   6   4       18.88       20.36      7.27 o 
   2   6   4       21.39       18.86      7.53 o 
  -5   7   4       10.63       13.13     12.07 o 
  -4   7   4       22.36       15.81      7.08 o 
  -3   7   4       63.08       54.95      6.97 o 
  -2   7   4      115.76       99.98      7.82 o 
  -1   7   4       21.97       19.13      6.82 o 
   0   7   4        2.37        7.68      6.65 o 
  -3   8   4       16.25       17.74      7.13 o 
  -2   8   4       42.24       40.51     10.45 o 
  -1   8   4       20.16       18.76      7.01 o 
   0  -7   5       48.37       51.60      5.22 o 
   1  -7   5       16.67       23.24      5.55 o 
   2  -7   5        0.32        0.71      3.70 o 
   3  -7   5      114.99      106.17      6.76 o 
   4  -7   5      153.88      169.42     13.79 o 
  -2  -6   5        3.87        5.24      4.93 o 
  -1  -6   5       14.77       16.98      3.08 o 
   0  -6   5       69.86       79.00      4.69 o 
   1  -6   5       86.85       91.87     11.87 o 
   2  -6   5       48.88       46.29      3.66 o 
   3  -6   5       11.87       14.03      5.55 o 
   4  -6   5       14.06       16.39      6.70 o 
   5  -6   5       40.42       36.86      7.31 o 
  -3  -5   5        1.17        3.49      5.00 o 
  -2  -5   5        0.20        0.90      2.59 o 
  -1  -5   5       23.22       25.24      2.84 o 
   0  -5   5       19.03       12.66      3.10 o 
   1  -5   5      273.37      284.88     10.50 o 
   2  -5   5      626.63      573.72     31.62 o 
   3  -5   5       43.86       43.42      5.49 o 
   4  -5   5        0.61        0.94      5.00 o 
   5  -5   5       31.73       51.24      8.98 o 
  -3  -4   5       26.17       23.83      5.51 o 
  -2  -4   5       68.06       60.81      4.24 o 
  -1  -4   5        2.51        5.52      2.07 o 
   0  -4   5       20.79       24.28      2.21 o 
   1  -4   5      689.86      691.00     21.02 o 
   2  -4   5      255.35      277.15      7.98 o 
   3  -4   5        5.08        8.05      4.68 o 
   4  -4   5      157.31      151.68     15.73 o 
   5  -4   5       39.85       42.47      6.20 o 
  -4  -3   5        1.28       -0.51      5.93 o 
  -3  -3   5       10.79       16.05      4.42 o 
  -2  -3   5      177.62      204.22      5.17 o 
  -1  -3   5      134.25      121.36      6.26 o 
   0  -3   5      134.00      125.53      7.05 o 
   1  -3   5      268.48      261.69      7.30 o 
   2  -3   5       13.63       14.95      4.22 o 
   3  -3   5        2.04        4.32      3.95 o 
   4  -3   5      129.58      137.80      9.02 o 
   5  -3   5      113.50      112.42      7.13 o 
  -4  -2   5        7.13        7.38      3.57 o 
  -3  -2   5       17.55       22.03      3.55 o 
  -2  -2   5        9.35        7.17      2.24 o 
  -1  -2   5      434.45      465.30     11.87 o 
   0  -2   5      885.88      909.65      6.85 o 
   1  -2   5       60.88       61.74      2.78 o 
   2  -2   5       26.86       24.13      2.30 o 
   3  -2   5      202.19      216.48      9.61 o 
   4  -2   5      147.91      150.83      7.65 o 
   5  -2   5      106.68      101.57      7.25 o 
  -5  -1   5       18.40       16.68      5.78 o 
  -4  -1   5       65.00       71.79      6.67 o 
  -3  -1   5       25.89       27.66      3.47 o 
  -2  -1   5      163.41      166.44      9.37 o 
  -1  -1   5      671.96      684.15     12.60 o 
   0  -1   5       92.38       81.15      4.44 o 
   1  -1   5      175.76      161.63      2.60 o 
   2  -1   5      567.92      549.85     10.90 o 
   3  -1   5       17.37       22.04      2.88 o 
   4  -1   5       30.80       28.16      3.83 o 
   5  -1   5      179.56      156.95     11.93 o 
  -5   0   5       50.07       43.77      5.91 o 
  -4   0   5       86.31       96.68      5.08 o 
  -3   0   5        1.18       -0.51      2.39 o 
  -2   0   5      204.00      188.69      5.79 o 
  -1   0   5      596.94      584.03     17.75 o 
   0   0   5        6.60        6.43      1.74 o 
   1   0   5      179.29      180.00      4.04 o 
   2   0   5      366.99      365.88      5.44 o 
   3   0   5        1.94        5.65      2.66 o 
   4   0   5       14.36       16.53      7.03 o 
   5   0   5       82.86       68.64     10.87 o 
  -5   1   5       42.83       45.20      4.16 o 
  -4   1   5        9.17        9.27      2.57 o 
  -3   1   5       89.69       90.70      3.37 o 
  -2   1   5      174.89      175.16      8.67 o 
  -1   1   5       11.27        7.14      2.92 o 
   0   1   5      286.50      279.59      8.45 o 
   1   1   5      916.26      950.11      5.88 o 
   2   1   5      160.23      165.00      4.52 o 
   3   1   5       30.20       42.48      8.66 o 
   4   1   5       81.78       99.23     10.56 o 
   5   1   5       25.85       29.70      9.68 o 
  -5   2   5       22.98       22.26      3.81 o 
  -4   2   5       55.23       55.70      3.80 o 
  -3   2   5      187.09      187.35      4.31 o 
  -2   2   5      264.23      259.79      3.97 o 
  -1   2   5      486.69      460.20     14.48 o 
   0   2   5      220.25      208.31      5.49 o 
   1   2   5        4.91        6.65      2.56 o 
   2   2   5      131.51      143.38      5.85 o 
   3   2   5      213.01      230.99     11.85 o 
   4   2   5       31.97       33.77      9.55 o 
  -6   3   5        7.54        9.68     10.25 o 
  -5   3   5        6.91        8.37      5.26 o 
  -4   3   5       71.26       69.80      6.41 o 
  -3   3   5      140.88      130.65      3.87 o 
  -2   3   5      112.89      126.36      4.72 o 
  -1   3   5      777.57      764.50     14.80 o 
   0   3   5      147.24      149.22      3.39 o 
   1   3   5      117.43      116.13      3.54 o 
   2   3   5        4.19       12.13      4.54 o 
   3   3   5      114.17      141.35     12.29 o 
   4   3   5       54.04       73.02     14.06 o 
  -6   4   5        8.76       10.65     10.52 o 
  -5   4   5       19.13       18.38      6.34 o 
  -4   4   5       15.96       13.31      5.37 o 
  -3   4   5        1.60        4.18      3.94 o 
  -2   4   5      218.28      213.56      8.10 o 
  -1   4   5      464.22      435.45     10.56 o 
   0   4   5       28.35       28.40      2.88 o 
   1   4   5       32.60       29.84      5.81 o 
   2   4   5       99.60      115.03      8.27 o 
   3   4   5       16.26       14.98      9.06 o 
  -5   5   5       80.87       79.64     12.84 o 
  -4   5   5      178.49      189.56     20.82 o 
  -3   5   5       95.57       94.45     17.13 o 
  -2   5   5       45.77       49.99      4.94 o 
  -1   5   5       45.93       46.55      4.65 o 
   0   5   5       65.44       71.70      3.95 o 
   1   5   5       92.77       99.81      7.92 o 
   2   5   5       63.14       60.31      7.42 o 
  -5   6   5        8.80        9.66      6.87 o 
  -4   6   5       67.62       71.37      8.16 o 
  -3   6   5      236.28      252.82     26.10 o 
  -2   6   5       14.99       17.00      4.11 o 
  -1   6   5        8.80        5.47      5.26 o 
   0   6   5       30.00       26.96      4.03 o 
   1   6   5       35.54       33.76      8.22 o 
  -4   7   5       40.96       29.67      7.93 o 
  -3   7   5       39.18       37.20      5.19 o 
  -2   7   5        4.41        9.31      6.36 o 
  -1   7   5       52.21       56.24      8.64 o 
   0   7   5       43.11       47.37      9.03 o 
   1  -7   6       27.56       28.35      5.41 o 
   2  -7   6        0.48        3.32      3.68 o 
   3  -7   6       22.85       22.15      4.26 o 
  -1  -6   6       10.53       10.74      4.60 o 
   0  -6   6      112.52      126.33     24.33 o 
   1  -6   6      142.78      133.99     15.34 o 
   2  -6   6       45.74       46.09      5.42 o 
   3  -6   6        7.55        8.89      6.76 o 
   4  -6   6        0.78        6.75      7.31 o 
  -2  -5   6        0.22       -0.65      3.73 o 
  -1  -5   6       32.89       28.06      3.96 o 
   0  -5   6      149.25      161.52     14.12 o 
   1  -5   6       98.28      106.43      6.46 o 
   2  -5   6       58.12       60.07      6.58 o 
   3  -5   6       96.92       97.32      7.21 o 
   4  -5   6       24.58       28.17      7.01 o 
   5  -5   6        7.94        4.76      6.49 o 
  -3  -4   6       18.17        9.99      5.24 o 
  -2  -4   6       94.97       93.75      5.11 o 
  -1  -4   6       71.07       69.27      3.91 o 
   0  -4   6       52.06       54.77      2.75 o 
   1  -4   6       55.51       62.12      3.78 o 
   2  -4   6        1.52        5.39      4.32 o 
   3  -4   6       41.51       39.49      6.27 o 
   4  -4   6      194.43      192.83     14.01 o 
   5  -4   6       63.80       64.27      8.64 o 
  -4  -3   6        0.16        0.97      4.13 o 
  -3  -3   6        8.93        5.15      3.46 o 
  -2  -3   6      132.78      136.29      6.93 o 
  -1  -3   6      180.79      179.07      6.49 o 
   0  -3   6      115.38      117.10      7.31 o 
   1  -3   6       24.96       26.03      1.80 o 
   2  -3   6       10.38       11.44      2.40 o 
   3  -3   6      183.28      172.99     21.19 o 
   4  -3   6      243.70      245.92     41.86 o 
   5  -3   6       62.60       71.38     11.54 o 
  -4  -2   6       13.46        6.48      3.78 o 
  -3  -2   6       86.93       87.52      5.14 o 
  -2  -2   6       79.67       75.17      3.24 o 
  -1  -2   6       48.52       47.25      3.24 o 
   0  -2   6      292.54      292.31      4.36 o 
   1  -2   6      234.48      234.04      4.13 o 
   2  -2   6       11.76       12.88      2.56 o 
   3  -2   6      143.65      137.86      3.99 o 
   4  -2   6      238.76      258.48     12.02 o 
   5  -2   6       29.29       22.10      7.78 o 
  -4  -1   6       29.14       32.61      4.92 o 
  -3  -1   6       47.67       55.97      4.08 o 
  -2  -1   6      119.79      106.70      5.15 o 
  -1  -1   6      136.92      120.52     10.49 o 
   0  -1   6       86.34       79.66      2.86 o 
   1  -1   6      168.13      157.75      8.42 o 
   2  -1   6       58.53       60.52      3.00 o 
   3  -1   6       14.08       20.73      3.76 o 
   4  -1   6       61.95       65.05      4.29 o 
   5  -1   6       77.81       63.29     10.17 o 
  -5   0   6       11.90       14.07      3.31 o 
  -4   0   6       26.84       24.59      3.96 o 
  -3   0   6       19.89       19.66      4.03 o 
  -2   0   6       64.14       66.95      4.84 o 
  -1   0   6      132.27      137.16      4.11 o 
   0   0   6      266.72      273.70      6.14 o 
   1   0   6      313.59      308.51      5.93 o 
   2   0   6       69.90       82.02      4.20 o 
   3   0   6       35.51       34.65      4.32 o 
   4   0   6       88.01       91.12      8.75 o 
  -5   1   6       25.73       23.90      7.54 o 
  -4   1   6       14.81       12.45      3.85 o 
  -3   1   6      130.26      132.54      5.64 o 
  -2   1   6      401.77      424.01      6.13 o 
  -1   1   6       37.85       33.87      2.48 o 
   0   1   6       26.06       22.80      2.63 o 
   1   1   6      403.44      395.40      4.68 o 
   2   1   6      198.66      214.15      5.37 o 
   3   1   6       59.98       61.91      4.68 o 
   4   1   6       70.36       90.13      5.73 o 
  -5   2   6        5.04        5.55      3.05 o 
  -4   2   6       50.64       57.65      4.21 o 
  -3   2   6      213.59      219.92      9.43 o 
  -2   2   6      365.72      358.24      5.46 o 
  -1   2   6      119.67      121.72      3.95 o 
   0   2   6       10.06        7.86      2.28 o 
   1   2   6        0.99        1.22      2.24 o 
   2   2   6       91.32       94.11      4.71 o 
   3   2   6      171.68      200.11      6.48 o 
   4   2   6       60.17       64.13     11.18 o 
  -5   3   6        0.66        2.18      6.11 o 
  -4   3   6       17.05       18.40      3.65 o 
  -3   3   6      108.50      107.06      6.75 o 
  -2   3   6      212.02      212.49      5.55 o 
  -1   3   6       97.30       93.84     10.70 o 
   0   3   6       20.89       15.84      2.79 o 
   1   3   6       54.94       61.29      3.89 o 
   2   3   6       65.88       76.44      6.67 o 
   3   3   6       50.89       52.02     11.14 o 
  -5   4   6      105.54       97.54      8.79 o 
  -4   4   6       82.09       92.73      7.80 o 
  -3   4   6        4.52        5.07      2.97 o 
  -2   4   6       87.72       84.99      3.29 o 
  -1   4   6      131.80      131.12      9.30 o 
   0   4   6       49.23       52.69      3.92 o 
   1   4   6      168.66      180.09      5.52 o 
   2   4   6      128.71      146.84      8.91 o 
  -5   5   6       76.75       60.94      9.26 o 
  -4   5   6      119.40      124.20      9.07 o 
  -3   5   6       29.23       27.34      6.32 o 
  -2   5   6        3.18        5.73      4.09 o 
  -1   5   6        7.49        9.52      3.37 o 
   0   5   6       41.39       41.97      3.74 o 
   1   5   6       68.26       77.57      4.92 o 
   2   5   6       22.17       26.18      4.82 o 
  -4   6   6       14.76       16.51      8.32 o 
  -3   6   6       20.28       16.79      6.06 o 
  -2   6   6       41.76       38.65      7.10 o 
  -1   6   6       26.55       31.55      7.28 o 
   0   6   6       15.60       18.90      7.77 o 
  -3   7   6       20.56       23.23      6.14 o 
  -2   7   6       20.35       17.97      7.33 o 
  -1   7   6       62.68       57.58     13.39 o 
   0  -6   7       73.75       73.90      6.63 o 
   1  -6   7       15.18       11.86      3.65 o 
   2  -6   7       29.66       31.24      4.19 o 
   3  -6   7       52.38       49.94      4.51 o 
  -1  -5   7       48.39       48.16      4.04 o 
   0  -5   7       14.65       17.94      4.46 o 
   1  -5   7        4.28        2.88      3.53 o 
   2  -5   7       68.55       70.36      6.49 o 
   3  -5   7      150.04      150.01      9.88 o 
   4  -5   7       21.14       17.92      7.37 o 
  -2  -4   7       90.37       86.53     13.97 o 
  -1  -4   7       73.73       69.68      7.62 o 
   0  -4   7        2.39        3.41      3.51 o 
   1  -4   7        5.98        9.84      3.30 o 
   2  -4   7      162.09      155.74     15.82 o 
   3  -4   7       95.28       94.28      7.01 o 
   4  -4   7       71.02       82.37     11.16 o 
  -3  -3   7       19.41       16.44      4.14 o 
  -2  -3   7       47.00       47.37      5.17 o 
  -1  -3   7       37.65       36.90      3.58 o 
   0  -3   7       76.16       77.29      5.17 o 
   1  -3   7       73.83       69.75      8.09 o 
   2  -3   7       59.53       61.66      3.93 o 
   3  -3   7      210.13      190.04      8.31 o 
   4  -3   7      111.89      110.43      9.68 o 
  -4  -2   7       10.47        7.20      3.93 o 
  -3  -2   7       75.29       80.33      5.67 o 
  -2  -2   7       28.39       28.93      3.67 o 
  -1  -2   7       10.62       12.91      3.21 o 
   0  -2   7      213.95      211.89      6.10 o 
   1  -2   7       55.53       50.43      3.53 o 
   2  -2   7        1.34        4.66      3.10 o 
   3  -2   7      151.71      154.96      8.51 o 
   4  -2   7       80.91       65.64      8.85 o 
  -4  -1   7       21.80       23.96      4.45 o 
  -3  -1   7       25.05       26.09      3.79 o 
  -2  -1   7        9.63        7.37      3.16 o 
  -1  -1   7      207.56      201.74     13.73 o 
   0  -1   7      244.14      250.20     13.48 o 
   1  -1   7        0.60        4.03      2.92 o 
   2  -1   7       62.91       72.16      6.80 o 
   3  -1   7      174.23      183.23      5.63 o 
   4  -1   7       18.13       20.98      4.56 o 
  -4   0   7       49.33       47.80      4.89 o 
  -3   0   7       49.99       52.97      4.46 o 
  -2   0   7       36.24       31.71      4.70 o 
  -1   0   7       88.70       82.27      7.16 o 
   0   0   7      131.69      131.85     10.29 o 
   1   0   7      184.64      189.58      7.36 o 
   2   0   7      194.29      192.51      5.29 o 
   3   0   7       74.91       73.33     12.40 o 
   4   0   7       25.76       31.07      6.98 o 
  -5   1   7       31.91       37.80      5.96 o 
  -4   1   7       49.85       46.78      5.44 o 
  -3   1   7      131.98      140.04      5.54 o 
  -2   1   7      200.09      182.48      5.34 o 
  -1   1   7        4.68        4.29      2.77 o 
   0   1   7        9.24        8.95      2.53 o 
   1   1   7      202.61      203.41      4.40 o 
   2   1   7      177.02      145.86      6.31 o 
   3   1   7       68.99       68.82      7.07 o 
   4   1   7       36.58       33.99      6.90 o 
  -5   2   7        4.45        2.32      3.78 o 
  -4   2   7       27.98       33.94      5.10 o 
  -3   2   7      196.53      198.85      4.93 o 
  -2   2   7       55.48       57.63      3.84 o 
  -1   2   7        3.32        3.57      2.60 o 
   0   2   7      119.04      114.35      4.78 o 
   1   2   7       81.36       88.40      4.53 o 
   2   2   7       11.36       10.65      4.55 o 
   3   2   7      141.27      151.16      6.94 o 
  -5   3   7       16.33       17.29      9.77 o 
  -4   3   7       13.35       11.70      3.84 o 
  -3   3   7       60.39       51.32      4.72 o 
  -2   3   7       19.92       18.51      3.31 o 
  -1   3   7       67.77       64.48      4.57 o 
   0   3   7      330.89      346.70      6.46 o 
   1   3   7      122.73      129.31      8.18 o 
   2   3   7       18.93       17.99      4.91 o 
   3   3   7       19.88       21.86      5.36 o 
  -4   4   7       61.53       60.39      8.48 o 
  -3   4   7        0.29        1.79      2.86 o 
  -2   4   7        2.01        3.57      2.79 o 
  -1   4   7      108.78      109.52      5.17 o 
   0   4   7       81.23       82.04      5.33 o 
   1   4   7       36.40       43.88      4.96 o 
   2   4   7       32.66       42.07      7.91 o 
  -4   5   7        9.10        9.58      6.62 o 
  -3   5   7       15.06       15.87      7.40 o 
  -2   5   7       58.45       57.11      4.22 o 
  -1   5   7        7.64       10.47      4.21 o 
   0   5   7       12.20       17.37      5.31 o 
   1   5   7       74.86       86.38      5.70 o 
  -3   6   7       34.82       30.67     11.85 o 
  -2   6   7       97.67       87.25     12.91 o 
  -1   6   7       10.48        9.09      4.41 o 
   0  -5   8        3.01        0.84     10.25 o 
   1  -5   8       22.95       23.93      7.74 o 
   2  -5   8       64.80       56.70      8.26 o 
   3  -5   8       72.37       69.80      8.89 o 
  -1  -4   8       40.91       38.71      6.34 o 
   0  -4   8       12.85       10.32      3.48 o 
   1  -4   8       30.65       28.69      6.57 o 
   2  -4   8      187.83      171.82      8.73 o 
   3  -4   8       59.49       53.64      7.92 o 
  -2  -3   8       14.31       20.32      5.67 o 
  -1  -3   8       42.52       42.49      4.32 o 
   0  -3   8       20.71       17.33      3.52 o 
   1  -3   8       41.89       47.28      5.22 o 
   2  -3   8       99.26       97.07      3.97 o 
   3  -3   8       31.67       42.48      8.74 o 
   4  -3   8       25.41       15.42      6.80 o 
  -3  -2   8       14.71       17.08      4.12 o 
  -2  -2   8       70.55       69.39      5.55 o 
  -1  -2   8       43.22       41.78      4.51 o 
   0  -2   8       10.33       14.09      3.59 o 
   1  -2   8       50.70       51.98      4.38 o 
   2  -2   8       67.18       62.36      3.74 o 
   3  -2   8       23.39       26.22      3.73 o 
   4  -2   8       59.25       61.98      9.40 o 
  -3  -1   8       27.53       27.04      4.62 o 
  -2  -1   8       11.85       11.31      3.88 o 
  -1  -1   8       64.00       60.71      4.74 o 
   0  -1   8      148.91      148.60     17.26 o 
   1  -1   8       79.96       74.62      4.51 o 
   2  -1   8       96.85       88.42      4.87 o 
   3  -1   8       75.29       66.30      7.71 o 
  -4   0   8       62.56       63.58      7.51 o 
  -3   0   8       45.15       38.38      4.71 o 
  -2   0   8        0.29        1.48      2.95 o 
  -1   0   8        6.21       10.68      3.44 o 
   0   0   8       74.72       61.35      4.88 o 
   1   0   8      124.97      117.16      5.04 o 
   2   0   8      192.21      174.96      5.25 o 
   3   0   8       42.01       40.13      4.67 o 
  -4   1   8       61.20       61.07      5.29 o 
  -3   1   8       12.60       11.69      4.88 o 
  -2   1   8        7.59        6.63      3.24 o 
  -1   1   8       55.22       59.78      4.90 o 
   0   1   8       14.94       17.75      3.52 o 
   1   1   8       26.51       29.03      4.83 o 
   2   1   8      180.08      184.23      5.61 o 
   3   1   8       64.01       64.74      7.23 o 
  -4   2   8        4.55        2.08      3.75 o 
  -3   2   8       13.55       11.20      4.07 o 
  -2   2   8       49.66       51.43     14.08 o 
  -1   2   8      147.59      149.09      6.31 o 
   0   2   8      163.86      160.97      5.61 o 
   1   2   8       50.70       55.87      6.36 o 
   2   2   8       12.22       11.18      5.04 o 
  -4   3   8        0.72        4.71      4.30 o 
  -3   3   8        6.46        7.67      3.75 o 
  -2   3   8       38.06       37.67      4.45 o 
  -1   3   8      102.30       94.73      9.97 o 
   0   3   8      118.99      122.51      6.21 o 
   1   3   8       23.68       26.08      5.48 o 
   2   3   8        1.20        2.78      5.35 o 
  -4   4   8       25.82       24.35     13.26 o 
  -3   4   8       25.16       21.08      4.31 o 
  -2   4   8        0.91        2.80      3.80 o 
  -1   4   8       34.22       33.37      5.25 o 
   0   4   8       79.78       91.94      6.46 o 
   1   4   8        5.38        6.44      4.30 o 
  -3   5   8       41.83       34.96     12.55 o 
  -2   5   8       23.42       23.17      4.25 o 
  -1   5   8       26.17       30.56      4.57 o 
   0   5   8       42.67       54.28      6.39 o 
   0  -4   9       18.45       13.13      5.37 o 
   1  -4   9       30.12       31.95      7.91 o 
   2  -4   9       50.53       48.07      8.46 o 
  -1  -3   9        6.62        8.80      3.74 o 
   0  -3   9        5.25        6.88      3.50 o 
   1  -3   9       66.15       60.71      8.48 o 
   2  -3   9       18.37       19.17      7.65 o 
  -2  -2   9       30.89       24.69      4.67 o 
  -1  -2   9       18.50       19.49      4.56 o 
   0  -2   9       48.41       52.68      5.83 o 
   1  -2   9      105.03       95.08      4.77 o 
   2  -2   9       20.35       23.21      3.94 o 
   3  -2   9       11.12       17.99      5.18 o 
  -2  -1   9        0.38        2.93      3.58 o 
  -1  -1   9       17.80       22.74      4.59 o 
   0  -1   9      158.56      170.93     11.93 o 
   1  -1   9      126.07      125.59      8.08 o 
   2  -1   9       29.86       27.82      4.72 o 
  -3   0   9        2.28        0.96      4.86 o 
  -2   0   9        5.57        6.67      4.60 o 
  -1   0   9       31.99       40.07      4.58 o 
   0   0   9       17.26       14.45      3.54 o 
   1   0   9       77.43       93.35      5.22 o 
   2   0   9      112.28      121.32      6.76 o 
  -3   1   9        3.92        5.86      5.46 o 
  -2   1   9       90.19       86.99      5.94 o 
  -1   1   9      129.93      142.38      7.87 o 
   0   1   9        9.83       11.03      4.88 o 
   1   1   9       25.39       22.98      5.52 o 
   2   1   9       44.14       37.57      7.93 o 
  -3   2   9       16.27       16.25      4.77 o 
  -2   2   9      120.19      135.69     15.91 o 
  -1   2   9       65.17       59.85      5.46 o 
   0   2   9       25.02       27.92      7.01 o 
   1   2   9       22.48       18.17      5.79 o 
  -3   3   9       11.76       14.26      5.04 o 
  -2   3   9       16.42       22.07      7.69 o 
  -1   3   9       37.91       40.77      5.53 o 
   0   3   9       23.44       27.45     10.96 o 
  -2   4   9        4.90        4.50      3.83 o 
  -1   4   9       53.06       57.81      6.79 o 
   0  -2  10       57.44       58.13      6.05 o 
  -1  -1  10        3.97        3.55      3.57 o 
   0  -1  10       71.45       73.75      5.96 o 
   1  -1  10       76.89       59.58      7.68 o 
  -1   0  10       14.23       10.48      3.97 o 
   0   0  10       25.61       34.52      6.10 o 
   1   0  10        9.73       12.45      4.95 o 
  -1   1  10       42.34       38.04      5.64 o 
   0   1  10       10.68        7.69      4.69 o 
                                                 
